# Supplementary material for: First Call Simulation: Preparing for Acute Patient Decompensation with Facilitated, Peri-Scenario Debriefing
Source: MedEdPORTAL. 2020 Sep 30:10982. doi: 10.15766/mep_2374-8265.10982 (PMC7526501; doi:10.15766/mep_2374-8265.10982)
Supplement: Supplementary file 1 — Altered Mental Status Simulation.docxChest Pain Simulation.docxHypotension Simulation.docxCase Images.pptx [file mep_2374-8265.10982-s001.zip]

Archive with 5 entries (5 files):
- _Educational_Summary_Report_10982.pdf
- A. Altered Mental Status Simulation.docx
- B. Chest Pain Simulation.docx
- C. Hypotension Simulation.docx
- D. Case Images.pptx
